# Supplementary material for: Mechanistic synergy of hair growth promotion by the Avicennia marina extract and its active constituent (avicequinone C) in dermal papilla cells isolated from androgenic alopecia patients
Source: PLoS One. 2023 Apr 21;18(4):e0284853. doi: 10.1371/journal.pone.0284853 (PMC10121027; doi:10.1371/journal.pone.0284853)
Supplement: S1 File — (ZIP) [file pone.0284853.s001.zip]

Archive with 1 entries (1 files):
- SUPPROTING INFORMATION.docx
